# Supplementary material for: The Cry1Ab Protein Has Minor Effects on the Arbuscular Mycorrhizal Fungal Communities after Five Seasons of Continuous Bt Maize Cultivation
Source: PLoS One. 2015 Dec 30;10(12):e0146041. doi: 10.1371/journal.pone.0146041 (PMC4696834; doi:10.1371/journal.pone.0146041)
Supplement: S1 Table — (XLSX) [file pone.0146041.s002.xlsx]

## Sheet: Sheet1
S1 Table. Primers used in these experiments.
	Primers	Sequence（5’-3’）	References
	LR1	GCATATCAATAAGCGGAGGA	Gorzelak M A, Holland T C, Xing X, Hart M M (2012) Molecular approaches for AM fungal community ecology: a primer. Journal of microbiological methods 90(2): 108-114
	FLR2	GTCGTTTAAAGCCATTACGTC
	FLR3-FAM	TTGAAAGGGAAACGATTGAAGT-FAM
	FLR4-HEX	TACGTCAACATCCTTAACGAA-HEX
SSUmCf	SSUmCf1	TCGCTCTTCAACGAGGAATC	Krüger M, Stockinger H, Krüger C and Schüßler A (2009) DNA-based species level detection of Glomeromycota: one PCR primer set for all arbuscular mycorrhizal fungi. New Phytologist 183, 212-223.
	SSUmCf2	TATTGTTCTTCAACGAGGAATC
	SSUmCf3	TATTGCTCTTNAACGAGGAAT C
SSUmAf	SSUmAf1	TGG GTA ATC TTT TGA AAC TTY A
	SSUmAf2	TGG GTA ATC TTR TGA AAC TTC A
LSUmAr	LSUmAr1	GCT CAC ACT CAA ATC TAT CAA A
	LSUmAr2	GCT CTA ACT CAA TTC TAT CGA T
	LSUmAr3	T GCT CTT ACT CAA ATC TAT CAA A
	LSUmAr4	GCT CTT ACT CAA ACC TAT CGA
LSUmBr	LSUmBr1	DAA CAC TCG CAT ATA TGT TAG A
	LSUmBr2	AA CAC TCG CAC ACA TGT TAG A
	LSUmBr3	AA CAC TCG CAT ACA TGT TAG A
	LSUmBr4	AAA CAC TCG CAC ATA TGT TAG A
	LSUmBr5	AA CAC TCG CAT ATA TGC TAG A
Notes: FAM and HEX are fluorescence labels.
