# Supplementary material for: The Cry1Ab Protein Has Minor Effects on the Arbuscular Mycorrhizal Fungal Communities after Five Seasons of Continuous Bt Maize Cultivation
Source: PLoS One. 2015 Dec 30;10(12):e0146041. doi: 10.1371/journal.pone.0146041 (PMC4696834; doi:10.1371/journal.pone.0146041)
Supplement: S2 Table — (XLS) [file pone.0146041.s003.xls]

## Sheet: Sheet1
S2 Table. Closest relatives in maize associated with the Bt and non-Bt lines after five seasons of continuous cultivation.
	closest relatives(similarity, accession number)	bulk			rhizosphere			root
		5422Bt1	5422CBCL	5422	5422Bt1	5422CBCL	5422	5422Bt1	5422CBCL	5422
Acau1	Acaulospora delicata isolate G11_2(92, JF439203.1)			+
Acau2	Acaulospora mellea isolate G34-3(93, JF439089.1)			+
Acau3	Acaulospora delicata isolate G67-5(93,JF439093.1)			+
Glo1	Glomus mosseae isolate Att109-28, clone pCK081-7 (98, FR750031.1)		+
Glo2	Glomus aggregatum isolate Ga-1 (95, JF439131.1)					+
Glo3	Glomus sp. 16 SUN-2011 isolate 08_48_6(93, JF439164.1)	+			+
Glo4	Glomus sp. 8 SUN-2011 isolate 08_6_11 (94, JF439192.1)		+					+	+	+
Glo5	Glomus sp. 8 SUN-2011 isolate S08-13-18 (93, JF439150.1)							+	+	+
Glo6	Glomus sp. 8 SUN-2011 isolate 08_34_8 (95, JF439157.1)									+
Glo7	Glomus luteum strain SA101, clone pMK020-3 (87, FM876811.1)								+
Glo8	Uncultured Glomeromycota clone 051(99, JN685262.1)		+
Glo9	Uncultured Glomeromycota clone 6_5 (95, JX096592.1)				+					+
Glo10	Uncultured Glomeromycota clone KP_C003 (95, JX276879.1)									+
Glo11	Uncultured Glomeromycota clone KP_C083(92, JX276907.1)	+				+				+
Glo12	Uncultured Glomeromycota clone KP_C091(90, JX276910.1)		+		+	+	+
Glo13	Uncultured Glomus clone ZHwq1-1 (98, HM570003.1)	+
Glo14	Uncultured Glomus clone ZHwq2-4 (99, HQ242796.1)							+
Glo15	Uncultured Glomus clone ZHwq2-394(99, HQ243186.1)	+	+			+	+	+		+
Glo16	Uncultured Glomus clone ZHwq2-35 (99, HQ242827.1)					+	+		+
Glo17	Uncultured Glomus clone ZHwq2-36 (99, HQ242828.1)								+
Glo18	Uncultured Glomus clone ZHwq2-52 (99, HQ242844.1)							+
Glo19	Uncultured Glomus clone ZHwq2-56(99, HQ242848.1)		+		+	+		+
Glo20	Uncultured Glomus clone ZHwq2-79 (99, HQ242871.1)							+
Glo21	Uncultured Glomus clone ZHwq2-87 (99, HQ242879.1)							+		+
Glo22	Uncultured Glomus clone ZHwq2-96 (99, HQ242888.1)		+		+			+
Glo23	Uncultured Glomus clone ZHwq2-623 (93, HQ243415.1)					+			+
Glo24	Uncultured Glomus clone Casp_5.4_191_16 (92, JN195726.1)					+
Rhizo1	Rhizophagus sp. MUCL 46100 isolate MUCL46100, clone pHS033-9 (97, FR750073.1)				+					+
Note: The" ﹢" stands for the presence in the sample.
